# Supplementary material for: Highly Graphitized Straw-Derived Carbon via Molten Salt Electrolysis for Potassium-Ion Batteries
Source: Materials (Basel). 2025 Oct 24;18(21):4877. doi: 10.3390/ma18214877 (PMC12608522; doi:10.3390/ma18214877)
Supplement: Supplementary file 1 [file materials-18-04877-s001.zip]

Archive with 1 entries (1 files):
- materials-3896925-supplementary.pdf
